# Supplementary material for: Near-Net Forming Complex Shaped Zr-Based Bulk Metallic Glasses by High Pressure Die Casting
Source: Materials (Basel). 2018 Nov 21;11(11):2338. doi: 10.3390/ma11112338 (PMC6265695; doi:10.3390/ma11112338)
Supplement: Supplementary file 1 [file materials-11-02338-s001.zip]

Archive with 1 entries (1 files):
- materials-393899-SI.mp4
